# Supplementary material for: d‑Electron Heavy Fermion Behavior in a Near-Room-Temperature Polar Metallic Ferrimagnet: A Case of Mn5SiC
Source: Chem Mater. 2025 Jun 25;37(13):4832–43. doi: 10.1021/acs.chemmater.5c00868 (PMC12243080; doi:10.1021/acs.chemmater.5c00868)
Supplement: Supplementary file 2 [file cm5c00868_si_002.mcif]

##############################################################################
###      FullProf-generated mCIF output file   (version: May 2019)         ###
##############################################################################
 
# Please notify any error or suggestion to: 
#           Juan Rodriguez-Carvajal (jrc@ill.eu)
# Improvements will be progressively added as needed.
 
#      Date: 15/03/2024  Time: 22:36:36.502
 
#=============================================================================
 data_global
#=============================================================================
 
data_
_audit_creation_date  15/03/2024  
_audit_creation_method  "FullProf Suite"
 
_citation_journal_abbrev ?
_citation_journal_volume ?
_citation_page_first     ?
_citation_page_last      ?
_citation_article_id     ?
_citation_year           ?
loop_
_citation_author_name
?

_atomic_positions_source_database_code_ICSD  ?
_atomic_positions_source_other    .  

_Neel_temperature  ?
_magn_diffrn_temperature  ?
_exptl_crystal_magnetic_properties_details
;
;
_active_magnetic_irreps_details
;
;
 
_magnetic_space_group_standard_setting  'no'
_parent_space_group.name_H-M  "Cmc2_1"
_parent_space_group.IT_number   36

_space_group_magn.number_BNS 36.176
_space_group_magn.name_BNS   Cm'c'2_1
_parent_space_group.transform_Pp_abc  ''
_parent_space_group.child_transform_Pp_abc  'a,b,c;0,0,0'
_magnetic_space_group.transform_BNS_Pp_abc  'a,b,c;0,0,0'
_space_group_magn.number_OG  ?
_space_group_magn.name_OG    ?


_cell_length_a     10.1897(2)
_cell_length_b     8.02785(17)
_cell_length_c     7.62170(15)
_cell_angle_alpha  90.0000
_cell_angle_beta   90.0000
_cell_angle_gamma  90.0000


loop_
    _space_group_symop_magn_operation.id
    _space_group_symop_magn_operation.xyz
   1  x,y,z,+1
   2  -x,y,z,-1
   3  x,-y,z+1/2,-1
   4  -x,-y,z+1/2,+1

loop_
    _space_group_symop_magn_centering.id
    _space_group_symop_magn_centering.xyz
   1  x,y,z,+1
   2  x+1/2,y+1/2,z,+1

loop_
    _atom_site_label
    _atom_site_type_symbol
    _atom_site_fract_x
    _atom_site_fract_y
    _atom_site_fract_z
    _atom_site_U_iso_or_equiv
    _atom_site_occupancy
    _atom_site_adp_type
 Mn1 Mn  0.14321  0.34476  0.38100  0.00385  1.00000 Uiso
 Mn2 Mn  0.00000  0.45404  0.67837  0.00385  1.00000 Uiso
 Mn3 Mn  0.00000  0.13795  0.18673  0.00385  1.00000 Uiso
 Mn4 Mn  0.12578  0.00394  0.43734  0.00385  1.00000 Uiso
 Mn5 Mn  0.12150  0.17804  0.69239  0.00385  1.00000 Uiso
 Mn6 Mn  0.15065  0.33239  0.00000  0.00385  1.00000 Uiso
 Si1 Si  0.25118  0.07808  0.19022  0.00683  1.00000 Uiso
 C1 C  0.00000  0.19523  0.47950  0.00606  1.00000 Uiso
 C2 C  0.00000  0.18949  0.90593  0.00606  1.00000 Uiso
 

loop_
    _atom_site_moment.label
    _atom_site_moment.crystalaxis_x
    _atom_site_moment.crystalaxis_y
    _atom_site_moment.crystalaxis_z
 Mn1  0.00000  0.00000 -1.8(2)
 Mn2  0.00000  0.00000  2.42(9)
 Mn3  0.00000  0.00000  1.72(8)
 Mn4  0.00000  0.00000 -0.51(6)
 Mn5  0.00000  0.00000 -0.50(4)
 Mn6  0.00000  0.00000 -1.7(2)
 
# Spherical components of magnetic moments (angles in degrees)
# Commented because current programs as VESTA, JMOL, etc. are unable to interpret them
#loop_
#   _atom_site_moment.label
#   _atom_site_moment.spherical_modulus
#   _atom_site_moment.spherical_azimuthal
#   _atom_site_moment.spherical_polar
#  Mn1  1.8(2)  0.00000  180(-2147483648)
#  Mn2  2.42(9)  0.00000  0(-2147483648)
#  Mn3  1.72(8)  0.00000  0(-2147483648)
#  Mn4  0.51(6)  0.00000  180(-2147483648)
#  Mn5  0.50(4)  0.00000  180(-2147483648)
#  Mn6  1.7(2)  0.00000  180(-2147483648)
